# Supplementary material for: Prediction of 2-[18F]FDG PET-CT SUVmax for Adrenal Mass Characterization: A CT Radiomics Feasibility Study
Source: Cancers (Basel). 2023 Jun 30;15(13):3439. doi: 10.3390/cancers15133439 (PMC10340369; doi:10.3390/cancers15133439)
Supplement: Supplementary file 1 [file cancers-15-03439-s001.zip]

Archive with 1 entries (1 files):
- cancers-2377688-supplementary.pdf
